# Supplementary material for: A Set of Dysregulated Target Genes to Reduce Neuroinflammation at Molecular Level
Source: Int J Mol Sci. 2022 Jun 28;23(13):7175. doi: 10.3390/ijms23137175 (PMC9266409; doi:10.3390/ijms23137175)
Supplement: Supplementary file 1 [file ijms-23-07175-s001.zip]

Archive with 1 entries (1 files):
- ijms-1724386-supplementary.pdf
